# Supplementary material for: Integration of datasets for individual prediction of DNA methylation-based biomarkers
Source: Genome Biol. 2023 Dec 5;24:278. doi: 10.1186/s13059-023-03114-5 (PMC10696831; doi:10.1186/s13059-023-03114-5)
Supplement: Supplementary file 3 — Additional file 3: Table S3. BMI EpiScore CpGs and weights. [file 13059_2023_3114_MOESM3_ESM.xlsx]

## Sheet: 2023-03-03_Table_S3
Coefficient	Predictor	CpG
-0.55084	bmi_res	(Intercept)
-0.000149439	bmi_res	cg11738485
0.000802179	bmi_res	cg20485607
0.000159938	bmi_res	cg06406458
-5.20951e-05	bmi_res	cg13438944
-0.000330966	bmi_res	cg01156747
-0.000427297	bmi_res	cg09296044
-1.72306e-06	bmi_res	cg17920646
0.000568836	bmi_res	cg14227325
1.28955e-05	bmi_res	cg24399712
0.000842467	bmi_res	cg07679219
7.93291e-05	bmi_res	cg05130482
-0.000416967	bmi_res	cg21268422
-0.000247244	bmi_res	cg05122437
0.000528478	bmi_res	cg23876832
0.000548535	bmi_res	cg09655876
0.000258747	bmi_res	cg13692482
6.18813e-05	bmi_res	cg23953831
0.000175908	bmi_res	cg21351392
-0.000908032	bmi_res	cg02873954
1.94587e-06	bmi_res	cg19513321
-8.21177e-05	bmi_res	cg05238741
-0.000459915	bmi_res	cg01630032
-0.000258283	bmi_res	cg11534293
0.00100218	bmi_res	cg09359103
-0.000234138	bmi_res	cg26607620
1.79931e-05	bmi_res	cg00112952
-0.00033922	bmi_res	cg14843632
0.000946576	bmi_res	cg09236126
0.00082158	bmi_res	cg17162911
-0.000134765	bmi_res	cg00795791
0.00018691	bmi_res	cg00801360
-0.000969936	bmi_res	cg10069155
0.000814359	bmi_res	cg06221963
-0.000179815	bmi_res	cg06085042
-0.00103259	bmi_res	cg27370471
0.000411841	bmi_res	cg12477880
0.000259521	bmi_res	cg25459280
-0.000143691	bmi_res	cg13208584
0.000361931	bmi_res	cg25010115
0.00116882	bmi_res	cg20022036
-0.000610015	bmi_res	cg11674404
0.00104248	bmi_res	cg03443676
-0.000908578	bmi_res	cg07671805
0.000594948	bmi_res	cg00555420
0.000454132	bmi_res	cg05682581
0.0013953	bmi_res	cg01380346
-5.48008e-05	bmi_res	cg24859945
0.000298736	bmi_res	cg04206699
0.000551583	bmi_res	cg24598948
-0.00107521	bmi_res	cg19815565
-8.61762e-05	bmi_res	cg13403462
0.000993579	bmi_res	cg26687381
0.000184206	bmi_res	cg02136620
1.06741e-05	bmi_res	cg08822897
0.00226001	bmi_res	cg18815120
-0.000276307	bmi_res	cg23668222
-8.98188e-05	bmi_res	cg26347746
-0.00112596	bmi_res	cg20735041
7.30854e-05	bmi_res	cg03053553
0.000259534	bmi_res	cg00898013
-0.000319942	bmi_res	cg09592244
2.4969e-05	bmi_res	cg16667508
-0.000854095	bmi_res	cg15402732
0.000236715	bmi_res	cg19148731
-0.000602909	bmi_res	cg24167652
0.000345062	bmi_res	cg06852942
0.00177765	bmi_res	cg03920003
0.000119393	bmi_res	cg09226051
-0.00168854	bmi_res	cg03590420
0.00112891	bmi_res	cg07231451
9.87209e-05	bmi_res	cg03726377
-0.00188247	bmi_res	cg27306777
-0.00131235	bmi_res	cg07156249
0.000433925	bmi_res	cg20054939
-0.000472735	bmi_res	cg13008339
0.000981435	bmi_res	cg21513088
0.000484889	bmi_res	cg21735741
-0.000512241	bmi_res	cg19279342
-5.3574e-05	bmi_res	cg07659053
9.31948e-05	bmi_res	cg23306089
-0.00110467	bmi_res	cg17137457
-0.000476962	bmi_res	cg14818248
0.000642917	bmi_res	cg08144588
0.000526494	bmi_res	cg22138327
-0.00146993	bmi_res	cg14866567
-0.000943368	bmi_res	cg23477460
-0.000212216	bmi_res	cg11685843
0.000256644	bmi_res	cg07243930
0.00299301	bmi_res	cg00994804
-0.000545623	bmi_res	cg04946387
0.000112526	bmi_res	cg18089426
0.00172388	bmi_res	cg00524694
0.000215432	bmi_res	cg21104276
0.000299667	bmi_res	cg21849932
-1.94595e-05	bmi_res	cg09132376
0.000339637	bmi_res	cg11854691
-0.000207675	bmi_res	cg01097384
0.00170145	bmi_res	cg18316974
-0.00270864	bmi_res	cg23942311
-0.0006593	bmi_res	cg13318129
1.4665e-05	bmi_res	cg21920539
-2.56638e-05	bmi_res	cg19530168
-2.0997e-05	bmi_res	cg12209881
0.00171414	bmi_res	cg10104252
0.000150521	bmi_res	cg00238910
0.000299323	bmi_res	cg01353941
-0.000345033	bmi_res	cg15793258
-0.00104149	bmi_res	cg18844029
-0.00030984	bmi_res	cg06644428
-0.000453068	bmi_res	cg05938207
0.00133472	bmi_res	cg13897675
-4.67458e-05	bmi_res	cg09623286
-0.00209846	bmi_res	cg09322259
0.000184922	bmi_res	cg17704839
-0.00305737	bmi_res	cg07271718
0.00307666	bmi_res	cg14192029
0.000118367	bmi_res	cg10181330
9.66061e-05	bmi_res	cg18032297
-0.000394704	bmi_res	cg02662417
-0.00052421	bmi_res	cg15095922
0.000829102	bmi_res	cg16373202
-0.000335148	bmi_res	cg19287610
6.50778e-06	bmi_res	cg18658556
0.00391203	bmi_res	cg16472389
-0.000177666	bmi_res	cg05267394
-2.11688e-05	bmi_res	cg27473416
0.000911751	bmi_res	cg23358625
0.000805542	bmi_res	cg02202923
-0.000178668	bmi_res	cg05138918
-0.000266262	bmi_res	cg25497399
0.00248226	bmi_res	cg04896959
-0.000370709	bmi_res	cg00467278
-0.00262267	bmi_res	cg26718213
0.0018713	bmi_res	cg15548198
0.00118988	bmi_res	cg06716182
0.00141881	bmi_res	cg20703997
-0.000264873	bmi_res	cg19980771
0.000551823	bmi_res	cg18355337
-0.000152604	bmi_res	cg04164838
-0.0011726	bmi_res	cg26490671
0.00117657	bmi_res	cg25363559
0.0030613	bmi_res	cg18075691
-8.03945e-05	bmi_res	cg15295441
0.000785621	bmi_res	cg10021924
0.000278339	bmi_res	cg26418147
-9.8262e-05	bmi_res	cg05164937
0.00299238	bmi_res	cg23079012
-0.00328324	bmi_res	cg24674445
-0.000207776	bmi_res	cg14345882
-0.00382381	bmi_res	cg06706159
9.18911e-05	bmi_res	cg02472801
0.000456036	bmi_res	cg13752184
0.00101628	bmi_res	cg14703002
0.000262398	bmi_res	cg20048260
-0.00089533	bmi_res	cg17782954
-0.00056265	bmi_res	cg10349844
4.25947e-05	bmi_res	cg08020436
-0.000264637	bmi_res	cg16288318
-0.00179616	bmi_res	cg01663953
-0.00120151	bmi_res	cg22402398
0.00237079	bmi_res	cg05034125
-0.00214833	bmi_res	cg21315874
0.000508197	bmi_res	cg10140536
-0.00114942	bmi_res	cg24118856
-0.000556191	bmi_res	cg11902380
0.000753552	bmi_res	cg10474881
0.000370962	bmi_res	cg11807238
6.71566e-05	bmi_res	cg05482413
-0.000481783	bmi_res	cg08222513
0.00191637	bmi_res	cg24671760
0.00167543	bmi_res	cg19609438
2.99314e-05	bmi_res	cg18597292
0.000555063	bmi_res	cg24250902
0.000396759	bmi_res	cg10213542
0.00329116	bmi_res	cg06972019
0.00357683	bmi_res	cg11229663
-0.000606518	bmi_res	cg13677741
-9.17259e-06	bmi_res	cg00863893
0.00114258	bmi_res	cg27221688
4.45826e-05	bmi_res	cg13687825
-0.00192812	bmi_res	cg26168224
-0.000933183	bmi_res	cg10454879
0.000273966	bmi_res	cg22157099
1.21192e-06	bmi_res	cg09033006
0.000184886	bmi_res	cg12905654
0.00506301	bmi_res	cg18933685
0.000421636	bmi_res	cg01054110
0.00107416	bmi_res	cg10453550
-0.00405373	bmi_res	cg21637392
0.000969097	bmi_res	cg23674202
0.000328958	bmi_res	cg14691985
0.000114127	bmi_res	cg00590063
-0.000150497	bmi_res	cg13286116
-0.000315029	bmi_res	cg00255882
0.00140484	bmi_res	cg09953122
0.000876111	bmi_res	cg16036409
0.00185227	bmi_res	cg15371711
-0.000866812	bmi_res	cg21050234
-0.00120088	bmi_res	cg24629356
0.000224228	bmi_res	cg15473092
-0.00210385	bmi_res	cg23985818
-0.000390347	bmi_res	cg14759977
7.24166e-05	bmi_res	cg24053343
0.00265177	bmi_res	cg03998227
-0.000728727	bmi_res	cg22366088
0.00137584	bmi_res	cg07616871
0.00107711	bmi_res	cg15306863
-0.00414513	bmi_res	cg09547025
-0.000338474	bmi_res	cg08363684
0.00192194	bmi_res	cg11988591
4.21285e-05	bmi_res	cg14170545
-0.000115494	bmi_res	cg25886479
-0.00222901	bmi_res	cg08666831
0.00127052	bmi_res	cg11661914
-0.000404734	bmi_res	cg08441455
0.000300933	bmi_res	cg13972423
-0.000330888	bmi_res	cg03506452
0.00109996	bmi_res	cg08077234
0.000929851	bmi_res	cg08633479
-0.00113016	bmi_res	cg04141796
-0.00153772	bmi_res	cg17858328
-0.000253921	bmi_res	cg02715602
-0.00104652	bmi_res	cg16019898
0.000178496	bmi_res	cg09427429
0.000135139	bmi_res	cg13355253
0.00110986	bmi_res	cg18422587
-0.00346316	bmi_res	cg14911690
0.000382882	bmi_res	cg14886849
-0.000360297	bmi_res	cg25397945
-0.00116071	bmi_res	cg17949969
0.000330324	bmi_res	cg10761639
-0.000366273	bmi_res	cg23082339
-0.00100868	bmi_res	cg10601230
2.78446e-05	bmi_res	cg19154323
-0.000316075	bmi_res	cg17186418
6.47429e-05	bmi_res	cg26929700
0.000151835	bmi_res	cg03902201
0.00115515	bmi_res	cg06108461
-0.000372672	bmi_res	cg18247307
0.000163324	bmi_res	cg21052814
-0.00156407	bmi_res	cg19473989
-0.00230914	bmi_res	cg21996351
0.000530161	bmi_res	cg06808011
-0.00285784	bmi_res	cg11715858
-0.00188477	bmi_res	cg17835207
-0.000952804	bmi_res	cg07586008
0.000502449	bmi_res	cg27252970
0.00121851	bmi_res	cg18806707
-0.00104753	bmi_res	cg15788369
0.000584282	bmi_res	cg05115664
0.00120171	bmi_res	cg24139874
0.00193859	bmi_res	cg03466198
-0.00427867	bmi_res	cg19211853
-0.0011192	bmi_res	cg02764245
-0.000504105	bmi_res	cg14306058
-0.00124908	bmi_res	cg07525299
-7.12443e-05	bmi_res	cg10554698
0.000952482	bmi_res	cg14714222
0.00196605	bmi_res	cg25250968
0.000430224	bmi_res	cg12526693
-0.000441288	bmi_res	cg08644045
-0.000938368	bmi_res	cg24626554
-0.000701997	bmi_res	cg11956953
-6.07288e-05	bmi_res	cg23387056
-0.000158427	bmi_res	cg01783101
-0.00149506	bmi_res	cg00509249
0.000136066	bmi_res	cg16523850
0.00195747	bmi_res	cg14367306
-0.000708042	bmi_res	cg24389386
0.000319057	bmi_res	cg07533533
-0.00036445	bmi_res	cg02220129
-0.000273659	bmi_res	cg02660097
0.0014255	bmi_res	cg12072028
-0.00248605	bmi_res	cg03982831
0.00214053	bmi_res	cg09627874
0.000461832	bmi_res	cg27048432
0.00076203	bmi_res	cg20426524
0.00266102	bmi_res	cg16360247
-0.000370967	bmi_res	cg07287463
-0.000397579	bmi_res	cg11416384
-0.000656154	bmi_res	cg16425038
-0.00149901	bmi_res	cg02595575
0.000604897	bmi_res	cg26529300
-0.000564332	bmi_res	cg17916490
0.000364914	bmi_res	cg21848673
-6.33201e-05	bmi_res	cg01444397
0.000344013	bmi_res	cg14522097
0.00134021	bmi_res	cg13456504
-0.000460958	bmi_res	cg12085977
-0.000143146	bmi_res	cg24961445
-0.00215156	bmi_res	cg06707236
0.000734602	bmi_res	cg17250537
-0.00175629	bmi_res	cg27123423
-0.00250394	bmi_res	cg03988700
0.00439075	bmi_res	cg06137123
0.00275613	bmi_res	cg26390598
0.000970978	bmi_res	cg02531227
-0.00109363	bmi_res	cg04873061
-0.00101538	bmi_res	cg24489344
0.00145824	bmi_res	cg07280936
0.00218222	bmi_res	cg04810997
2.44605e-05	bmi_res	cg00828721
0.000348525	bmi_res	cg04482597
0.00201929	bmi_res	cg14473297
-0.00171641	bmi_res	cg20090108
-0.000924478	bmi_res	cg19135247
-0.00101669	bmi_res	cg07955995
0.000388028	bmi_res	cg16802855
0.000217278	bmi_res	cg16931969
-0.00326307	bmi_res	cg21524061
0.00032038	bmi_res	cg10552282
-0.00190537	bmi_res	cg02071005
-0.00116442	bmi_res	cg17339202
-0.000190179	bmi_res	cg25620430
-0.000337456	bmi_res	cg12040830
0.00109262	bmi_res	cg25350011
0.00088946	bmi_res	cg05269323
0.00318171	bmi_res	cg23614125
9.44071e-05	bmi_res	cg12738008
-0.00248628	bmi_res	cg07248242
0.000800431	bmi_res	cg14534848
-0.00140181	bmi_res	cg25170805
-0.00195245	bmi_res	cg22943986
0.00110998	bmi_res	cg05791153
-0.00128213	bmi_res	cg17222645
-0.00150406	bmi_res	cg09863266
-0.00185185	bmi_res	cg11023668
-0.000654496	bmi_res	cg00951972
0.000893716	bmi_res	cg17221377
-0.000727557	bmi_res	cg25418852
-0.000517231	bmi_res	cg04094791
-0.000177263	bmi_res	cg19727801
0.0019215	bmi_res	cg07535965
9.79545e-05	bmi_res	cg18905461
-0.000798722	bmi_res	cg17315106
-0.00018412	bmi_res	cg08604223
-0.00143488	bmi_res	cg05773554
0.000717948	bmi_res	cg26272575
-0.000904301	bmi_res	cg01270206
0.000814519	bmi_res	cg25861660
-0.000490374	bmi_res	cg24448840
0.000406033	bmi_res	cg23004066
0.00442803	bmi_res	cg14398883
-0.000848341	bmi_res	cg19775250
-0.00145572	bmi_res	cg05001111
-0.00122353	bmi_res	cg20649298
0.000628606	bmi_res	cg17546649
0.00168222	bmi_res	cg11868595
-0.000568825	bmi_res	cg09184981
-0.00145813	bmi_res	cg08946995
2.58183e-05	bmi_res	cg09816420
0.00485381	bmi_res	cg24579218
0.00204344	bmi_res	cg02368706
0.00616003	bmi_res	cg23744638
-0.00203505	bmi_res	cg18020381
-0.0020351	bmi_res	cg15417641
0.0002135	bmi_res	cg22809920
0.000581827	bmi_res	cg12821804
0.000424178	bmi_res	cg20821566
0.00031115	bmi_res	cg24363020
0.00218116	bmi_res	cg09977703
-0.0014271	bmi_res	cg05894754
0.000585606	bmi_res	cg27488007
2.01659e-05	bmi_res	cg24239642
0.000589581	bmi_res	cg21499610
-0.00119639	bmi_res	cg02537342
0.00167638	bmi_res	cg00551609
0.00097452	bmi_res	cg06454760
0.00034444	bmi_res	cg15409133
-0.00102415	bmi_res	cg22697239
-0.000400876	bmi_res	cg26188685
0.00012985	bmi_res	cg06263372
0.000120807	bmi_res	cg10230673
-0.00254779	bmi_res	cg25893560
0.000550841	bmi_res	cg17794996
-0.00188258	bmi_res	cg07837187
0.000538325	bmi_res	cg19536664
-0.000208445	bmi_res	cg03278146
0.000216617	bmi_res	cg14478524
0.000306983	bmi_res	cg18993778
-0.00054739	bmi_res	cg11395954
0.000189591	bmi_res	cg05348852
0.000938644	bmi_res	cg18782604
0.0019593	bmi_res	cg12975603
-0.000541053	bmi_res	cg18093751
-0.000840848	bmi_res	cg20242280
0.00335089	bmi_res	cg12814019
0.000493762	bmi_res	cg27136344
0.00151417	bmi_res	cg00329101
0.00210989	bmi_res	cg06221218
0.000514893	bmi_res	cg10350263
-0.0011996	bmi_res	cg23443327
0.000251121	bmi_res	cg24530218
0.00125293	bmi_res	cg08778119
-0.000917466	bmi_res	cg05201344
0.00102406	bmi_res	cg26466789
-0.000715659	bmi_res	cg03658852
-3.95783e-05	bmi_res	cg03415617
0.0138699	bmi_res	cg07839457
-0.00217766	bmi_res	cg05850870
-0.000882438	bmi_res	cg06185146
-0.00388355	bmi_res	cg11891591
0.000205415	bmi_res	cg08386137
0.000725295	bmi_res	cg09672291
-0.000640049	bmi_res	cg10407585
0.000571363	bmi_res	cg08291907
-0.00161781	bmi_res	cg14374479
-0.00114769	bmi_res	cg02422426
0.00183685	bmi_res	cg21488538
-0.00103498	bmi_res	cg20203395
-0.000107232	bmi_res	cg01990225
-2.24536e-05	bmi_res	cg19220282
-0.00139859	bmi_res	cg03336727
-0.000588406	bmi_res	cg24689895
0.00233623	bmi_res	cg08474748
0.0017168	bmi_res	cg22084642
3.76106e-05	bmi_res	cg05644921
0.00194415	bmi_res	cg06744740
-0.000232753	bmi_res	cg00340052
-0.0024195	bmi_res	cg01881182
-0.00215993	bmi_res	cg17469321
0.000141454	bmi_res	cg14930390
-0.000532807	bmi_res	cg13694343
-0.00135401	bmi_res	cg19776945
-0.00597339	bmi_res	cg26703511
-0.000578471	bmi_res	cg06861988
0.000301717	bmi_res	cg07040024
0.00106652	bmi_res	cg19675668
-0.00206055	bmi_res	cg04471151
-0.00133726	bmi_res	cg05304184
-0.00043309	bmi_res	cg18221580
0.00402578	bmi_res	cg05468843
4.20699e-06	bmi_res	cg18893793
-0.000634166	bmi_res	cg24742746
0.000611272	bmi_res	cg22657044
1.67461e-05	bmi_res	cg16891020
0.00104227	bmi_res	cg08136809
7.99657e-05	bmi_res	cg26188543
0.000500137	bmi_res	cg25076318
0.000618256	bmi_res	cg14543412
0.00150403	bmi_res	cg04735632
0.000992629	bmi_res	cg25588852
-0.0030506	bmi_res	cg09132250
-0.00082157	bmi_res	cg21084284
-0.00346198	bmi_res	cg08755736
-0.000627313	bmi_res	cg11353548
-0.000863772	bmi_res	cg21006256
-0.00042094	bmi_res	cg22587600
0.00124533	bmi_res	cg09747169
-0.000210209	bmi_res	cg23028129
0.000160755	bmi_res	cg11793977
0.000713127	bmi_res	cg00174901
0.000509404	bmi_res	cg06948435
-0.000814541	bmi_res	cg04394529
0.00178522	bmi_res	cg23694882
0.00174984	bmi_res	cg19225512
0.000366857	bmi_res	cg22797134
-0.000658913	bmi_res	cg23100626
-0.00184065	bmi_res	cg13520532
0.000444257	bmi_res	cg15974053
-4.05744e-05	bmi_res	cg09432590
-0.000252796	bmi_res	cg22092014
-0.000856402	bmi_res	cg18326274
-0.0018848	bmi_res	cg23825213
-0.00148943	bmi_res	cg00166216
-0.000658889	bmi_res	cg23967822
0.00149501	bmi_res	cg01139861
0.00117713	bmi_res	cg23448729
-0.000664047	bmi_res	cg04765422
-2.76808e-05	bmi_res	cg20908276
-0.00607102	bmi_res	cg21429551
-0.000988046	bmi_res	cg21664281
-0.0022779	bmi_res	cg12799689
-0.00205617	bmi_res	cg01819167
-5.27475e-05	bmi_res	cg11101316
0.000590906	bmi_res	cg02347904
0.000736024	bmi_res	cg25479320
0.00125337	bmi_res	cg13924715
-0.00105224	bmi_res	cg01598421
0.00325618	bmi_res	cg14840850
-0.000576421	bmi_res	ch.7.1100907F
0.000445737	bmi_res	cg02959108
-0.000169852	bmi_res	cg12600858
0.00188311	bmi_res	cg14596589
-0.000845121	bmi_res	cg26283559
-0.00180777	bmi_res	cg10646465
0.000132346	bmi_res	cg04954056
0.000539296	bmi_res	cg15546353
0.00110476	bmi_res	cg06906464
0.00191511	bmi_res	cg17190781
0.00228091	bmi_res	cg25439655
0.000296674	bmi_res	cg02746691
0.00021891	bmi_res	cg26703956
6.91105e-05	bmi_res	cg10854092
0.00025654	bmi_res	cg02804100
-0.000878845	bmi_res	cg23734137
0.000101838	bmi_res	cg02203420
-0.00120484	bmi_res	cg19147369
0.00179445	bmi_res	cg00056578
0.00703725	bmi_res	cg07618085
-0.00107929	bmi_res	cg18152523
0.000339303	bmi_res	cg02148654
-0.00018267	bmi_res	cg00356500
-0.000815884	bmi_res	cg08202144
0.000309808	bmi_res	cg26383138
0.00123205	bmi_res	cg03805757
-0.00357902	bmi_res	cg03763001
-0.00101643	bmi_res	cg01119407
-0.000247116	bmi_res	cg11314274
-0.00237725	bmi_res	cg13455439
-0.000172435	bmi_res	cg17467752
0.00107389	bmi_res	cg09475262
0.000830692	bmi_res	cg11766468
0.00139865	bmi_res	cg09978105
-0.000120898	bmi_res	cg12062782
-0.000452691	bmi_res	cg04087449
0.00237444	bmi_res	cg00432369
-0.000325613	bmi_res	cg10508778
-0.000295299	bmi_res	cg11495399
-0.00128858	bmi_res	cg05454446
0.00276058	bmi_res	cg05599160
0.000173027	bmi_res	cg24606791
-0.001037	bmi_res	cg15414638
0.000198863	bmi_res	cg19990483
0.00147549	bmi_res	cg15903421
-0.00194294	bmi_res	cg03344031
-0.000771368	bmi_res	cg17796960
-0.00162975	bmi_res	cg26612794
-0.000503504	bmi_res	cg01612057
-0.000845509	bmi_res	cg01798157
-0.00216071	bmi_res	cg15815084
-0.000166691	bmi_res	cg01716975
-0.00126541	bmi_res	cg10071824
-0.000118683	bmi_res	cg21760666
-0.00271362	bmi_res	cg13153353
-0.00122371	bmi_res	cg26430023
-5.40672e-05	bmi_res	cg06496041
-0.00102869	bmi_res	cg22489931
6.65004e-05	bmi_res	cg01975505
0.00159893	bmi_res	cg24940370
0.00135188	bmi_res	cg08767838
0.0001065	bmi_res	cg00610310
-0.00236816	bmi_res	cg07966372
0.000431637	bmi_res	cg07708622
0.0056344	bmi_res	cg16411857
-0.000725564	bmi_res	cg18408273
-0.00280928	bmi_res	cg18515886
0.000338679	bmi_res	cg04494136
0.00193821	bmi_res	cg24739189
0.000900769	bmi_res	cg20616779
-0.000347067	bmi_res	cg16308790
0.00292232	bmi_res	cg11645453
0.000152323	bmi_res	cg19167230
0.00306202	bmi_res	cg25513610
-0.0070496	bmi_res	cg01199327
-0.000250935	bmi_res	cg16398628
4.61463e-05	bmi_res	cg26853458
-0.000708064	bmi_res	cg07474051
-0.00304076	bmi_res	cg00301762
0.0105579	bmi_res	cg18011760
0.000802305	bmi_res	cg20669292
0.000430488	bmi_res	cg14439572
-0.00282994	bmi_res	cg24513387
-0.00245107	bmi_res	cg02152286
-0.000590198	bmi_res	cg23979876
-0.00470789	bmi_res	cg26559804
-2.78179e-05	bmi_res	cg09329930
-0.00155555	bmi_res	cg01094564
-0.000433744	bmi_res	cg08245578
4.67269e-05	bmi_res	cg14773235
0.003271	bmi_res	cg21222743
-0.00246555	bmi_res	cg27228433
-0.000910385	bmi_res	cg04599631
0.000330902	bmi_res	cg06259049
-0.000417482	bmi_res	cg26050004
-0.000543499	bmi_res	cg09835085
-0.00139219	bmi_res	cg12897844
-0.00401451	bmi_res	cg08052292
-0.00139351	bmi_res	cg06372145
7.17964e-06	bmi_res	cg22963915
-0.0020242	bmi_res	cg06363968
0.00150908	bmi_res	cg04103251
0.00116507	bmi_res	cg16764781
-0.000197471	bmi_res	cg10525394
-0.00231361	bmi_res	cg23126947
0.00251054	bmi_res	cg03729941
0.00225215	bmi_res	cg05900127
0.00017597	bmi_res	cg11133730
-0.000347203	bmi_res	cg01837364
0.000238987	bmi_res	cg05417607
0.000691803	bmi_res	cg08758174
9.25948e-05	bmi_res	cg19642421
-0.00219892	bmi_res	cg01299279
-0.000425473	bmi_res	cg02242004
0.0035268	bmi_res	cg22120095
-0.000143425	bmi_res	cg16997642
0.000152227	bmi_res	cg25167447
0.00138319	bmi_res	cg02458885
0.00554115	bmi_res	cg25921813
0.000498806	bmi_res	cg06175912
0.00166841	bmi_res	cg19313311
-0.00369653	bmi_res	cg20698421
0.001463	bmi_res	cg17458357
0.000582279	bmi_res	cg11001780
-0.00137791	bmi_res	cg08538034
-0.000816716	bmi_res	cg02639181
-0.00231303	bmi_res	cg12277789
-0.000468494	bmi_res	cg01798251
0.00121685	bmi_res	cg04069472
-0.000591131	bmi_res	cg04676799
0.00126091	bmi_res	cg21733098
7.34443e-07	bmi_res	cg19767622
-0.000569955	bmi_res	cg03717367
0.000561616	bmi_res	cg09445472
-2.59889e-05	bmi_res	cg18007957
0.00356354	bmi_res	cg12600749
0.00237487	bmi_res	cg16345311
-0.000629514	bmi_res	cg07395611
0.000415148	bmi_res	cg10987705
-0.00184811	bmi_res	cg03454775
-0.00785137	bmi_res	cg02119938
-0.00249818	bmi_res	cg19003904
0.00065188	bmi_res	cg23967474
-0.00147742	bmi_res	cg23375598
0.000544508	bmi_res	cg13703021
0.000578761	bmi_res	cg18377044
-0.000256175	bmi_res	cg10305299
-0.000144655	bmi_res	cg23596826
-0.000948703	bmi_res	cg21323720
-0.00150045	bmi_res	cg14354168
0.00364924	bmi_res	cg12450708
-0.000816636	bmi_res	cg15114474
0.000337563	bmi_res	cg13614741
-0.000744258	bmi_res	cg27030141
-0.000123246	bmi_res	cg20829055
-0.00154211	bmi_res	cg15243034
-3.06862e-05	bmi_res	cg09311690
0.000702474	bmi_res	cg06457011
-0.000767653	bmi_res	cg09132944
-0.000578368	bmi_res	cg15183649
0.00128209	bmi_res	cg27582081
-0.000598047	bmi_res	cg01089498
-0.00112426	bmi_res	cg25031670
-0.00516837	bmi_res	cg20154618
-0.000782069	bmi_res	cg02004851
-0.000710672	bmi_res	cg18427120
0.00148802	bmi_res	cg23387468
-0.000532272	bmi_res	cg17601785
0.000931114	bmi_res	cg20927242
0.0027744	bmi_res	cg00647879
0.00016375	bmi_res	cg18965930
-0.000479565	bmi_res	cg10107671
-0.000421174	bmi_res	cg18220786
0.00336754	bmi_res	cg09697999
0.00147326	bmi_res	cg20801751
0.00200278	bmi_res	cg20620751
-0.00021047	bmi_res	cg17930550
-0.00480369	bmi_res	cg13399203
0.00256412	bmi_res	cg23693245
0.000477686	bmi_res	cg04691252
-0.00175262	bmi_res	cg14002345
0.000352498	bmi_res	cg25064395
-0.0004607	bmi_res	cg10483660
-0.00143313	bmi_res	cg00153041
0.000393531	bmi_res	cg24553170
8.69398e-06	bmi_res	cg04382643
-0.000406486	bmi_res	cg16020706
-0.000472844	bmi_res	cg15316508
-0.00303998	bmi_res	cg20480783
0.000222358	bmi_res	cg07381973
0.000298777	bmi_res	cg19379924
0.00142707	bmi_res	cg14035860
-0.000499399	bmi_res	cg21001198
-0.00237763	bmi_res	cg12193657
0.00237412	bmi_res	cg07126115
-0.00392028	bmi_res	cg18405719
-0.00175726	bmi_res	cg10372770
0.00153323	bmi_res	cg27026202
-0.000838032	bmi_res	cg03457142
-0.00289105	bmi_res	cg18496447
-0.00117823	bmi_res	cg24921799
-0.00104504	bmi_res	cg05934298
5.91968e-05	bmi_res	cg18228116
0.00111868	bmi_res	cg05104897
0.000810465	bmi_res	cg16022553
-0.00558092	bmi_res	cg24550026
-0.000123571	bmi_res	cg18873957
0.0016527	bmi_res	cg08043592
-0.000201119	bmi_res	cg03349819
-0.00214129	bmi_res	cg03077533
-0.000802922	bmi_res	cg13753526
0.000643718	bmi_res	cg20102280
0.000168526	bmi_res	cg25796062
-0.000403994	bmi_res	ch.2.1636738F
0.00192565	bmi_res	cg22274539
-0.000442251	bmi_res	cg06385380
0.000564209	bmi_res	cg07393736
-0.000235926	bmi_res	cg06488842
-0.00011439	bmi_res	cg13837822
0.0011652	bmi_res	cg14233295
-0.000608133	bmi_res	cg07456503
-0.000395552	bmi_res	cg00176863
-0.00220235	bmi_res	cg12583572
-0.0156735	bmi_res	cg26950531
9.30776e-05	bmi_res	cg19959041
0.00315163	bmi_res	cg06633438
-0.00022559	bmi_res	cg11900447
-0.000356216	bmi_res	cg02519751
0.000327821	bmi_res	cg03598366
-0.00408008	bmi_res	cg23007665
-0.00096682	bmi_res	cg10427719
0.00132566	bmi_res	cg16163535
0.00178996	bmi_res	cg10994149
0.000871096	bmi_res	cg18524788
0.000796	bmi_res	cg04849180
0.000542297	bmi_res	cg23916896
0.00207734	bmi_res	cg15393498
-0.00193673	bmi_res	cg26924408
0.00123424	bmi_res	cg11197664
-0.0018806	bmi_res	cg10636246
0.0022668	bmi_res	cg23378546
-0.00379599	bmi_res	cg20707222
-0.00228884	bmi_res	cg10877130
0.000883869	bmi_res	cg07329467
-0.000559399	bmi_res	cg14648265
-0.00114229	bmi_res	cg25532099
9.41543e-05	bmi_res	cg18317533
-0.000305297	bmi_res	cg12141457
-0.001882	bmi_res	cg25233709
0.000962448	bmi_res	cg21219903
0.000555481	bmi_res	cg26784300
9.19167e-05	bmi_res	cg14494204
-0.000296609	bmi_res	cg08590069
0.00201991	bmi_res	cg20164279
0.000302001	bmi_res	cg04036182
0.00104881	bmi_res	cg16014725
0.00259921	bmi_res	cg15923943
-0.000934261	bmi_res	cg19250304
-0.00828043	bmi_res	cg01672042
0.00142258	bmi_res	cg07846061
-0.000881405	bmi_res	cg26918756
0.00344152	bmi_res	cg24333206
-0.00100106	bmi_res	cg26758338
-0.00185459	bmi_res	cg01686522
-0.000699581	bmi_res	cg18558073
0.00132401	bmi_res	cg12477370
0.00122529	bmi_res	cg04583430
0.000135304	bmi_res	cg20590617
-0.000829199	bmi_res	cg25820279
0.000224285	bmi_res	cg24990327
-0.00555103	bmi_res	cg19390658
0.0002218	bmi_res	cg07788140
0.000916044	bmi_res	cg10503635
0.00219234	bmi_res	cg16683416
-0.000988273	bmi_res	cg20263885
-0.000238415	bmi_res	cg02213340
-0.00107244	bmi_res	cg26447697
-0.00103513	bmi_res	cg02298956
0.00111631	bmi_res	cg24881255
-0.000265408	bmi_res	cg23076476
0.000130227	bmi_res	cg01182236
-0.00188316	bmi_res	cg15473868
-2.3682e-05	bmi_res	cg17199320
0.000742346	bmi_res	cg13556266
-0.00196394	bmi_res	cg25095814
-0.000425384	bmi_res	cg09034896
-0.00129229	bmi_res	cg05041984
-0.000952027	bmi_res	cg23489390
0.000468085	bmi_res	cg09002919
0.00178768	bmi_res	cg02858625
-0.000488035	bmi_res	cg17101611
-0.000180417	bmi_res	cg14595003
-0.000294283	bmi_res	cg14653418
-0.000182573	bmi_res	cg19536508
-5.8951e-05	bmi_res	cg11794735
2.72465e-05	bmi_res	cg22457642
0.0020046	bmi_res	cg14120583
0.000894694	bmi_res	cg26808167
-0.00040255	bmi_res	cg23067856
0.00109215	bmi_res	cg09150064
0.00235988	bmi_res	cg24494617
0.00167894	bmi_res	cg05839709
0.00416546	bmi_res	cg26257082
-0.00425518	bmi_res	cg04514998
7.6257e-05	bmi_res	cg05694621
0.00230275	bmi_res	cg04551440
-0.00654913	bmi_res	cg08548559
-0.00140352	bmi_res	cg17586764
-1.16883e-05	bmi_res	cg06140138
-0.00487811	bmi_res	cg18437209
-0.00240902	bmi_res	cg04117113
-0.00195154	bmi_res	cg04838847
0.000369634	bmi_res	cg25432425
-0.000182223	bmi_res	cg03897456
-0.00247279	bmi_res	cg24107270
0.000256047	bmi_res	cg01401913
0.000894009	bmi_res	cg23090583
0.000460992	bmi_res	cg11210374
-0.000419513	bmi_res	cg01651915
-0.00226576	bmi_res	cg03327570
0.00376536	bmi_res	cg10755899
0.000214826	bmi_res	cg17733824
-0.00108234	bmi_res	cg19017177
0.000685253	bmi_res	cg20960181
-0.00112383	bmi_res	cg15001132
-0.000673049	bmi_res	cg01558040
-0.000220434	bmi_res	cg23693169
-0.000971382	bmi_res	cg12571847
-0.00226936	bmi_res	cg23235772
0.00683668	bmi_res	cg07211259
-0.000176034	bmi_res	cg20826345
-0.00382798	bmi_res	cg14341953
0.00279902	bmi_res	cg03429643
0.00225155	bmi_res	cg25135322
-0.00235049	bmi_res	cg06310131
-8.95586e-05	bmi_res	cg04132407
0.00351886	bmi_res	cg22333960
-0.000329389	bmi_res	cg18331909
0.000618352	bmi_res	cg26826350
-0.000444906	bmi_res	cg04494562
-0.00082341	bmi_res	cg24627419
2.65517e-06	bmi_res	cg07664553
0.000182413	bmi_res	cg00594866
0.000715165	bmi_res	cg14233838
0.0024609	bmi_res	cg05062023
-0.00126748	bmi_res	cg19760965
0.000259534	bmi_res	ch.8.842844F
0.00069232	bmi_res	cg18461693
-0.00245977	bmi_res	cg01831904
-0.00119995	bmi_res	cg22691257
-0.000134849	bmi_res	cg21809155
0.000484673	bmi_res	cg27449824
-0.00037329	bmi_res	cg19867649
0.0022359	bmi_res	cg27630554
0.000370203	bmi_res	cg06832272
0.00891762	bmi_res	cg26403843
-0.000804433	bmi_res	cg03413475
0.00262756	bmi_res	cg14160556
-0.00324611	bmi_res	cg12554483
-0.000211061	bmi_res	cg15424989
0.0019149	bmi_res	cg06323483
0.0013309	bmi_res	cg26781129
-0.00146711	bmi_res	cg06933711
0.000698777	bmi_res	cg06508867
0.000155198	bmi_res	cg03609216
6.57695e-05	bmi_res	cg10874102
0.000821951	bmi_res	cg22830273
0.00115767	bmi_res	cg13212186
-0.00110339	bmi_res	cg07419704
-0.000377277	bmi_res	cg07290920
-0.00116515	bmi_res	cg27325462
0.00187153	bmi_res	cg10186992
0.00187001	bmi_res	cg17068236
-0.00112552	bmi_res	cg10238603
0.00161128	bmi_res	cg02987984
-0.00121313	bmi_res	cg26106034
0.000332601	bmi_res	cg17139436
-0.00102288	bmi_res	cg18638120
-0.00649347	bmi_res	cg03746015
0.000693613	bmi_res	cg18593194
0.00192032	bmi_res	cg19781472
0.0048192	bmi_res	cg17679604
0.000430413	bmi_res	cg12946660
6.50596e-05	bmi_res	cg03720745
-0.00283481	bmi_res	cg06859735
0.000378173	bmi_res	cg25463863
0.00238627	bmi_res	cg10151957
0.000890335	bmi_res	cg08223357
-0.00207507	bmi_res	cg09701743
-4.41976e-05	bmi_res	cg08349335
-0.00141158	bmi_res	cg14660676
-0.00101114	bmi_res	cg00008452
-0.000396415	bmi_res	cg06855983
0.00257757	bmi_res	cg23792978
0.000878833	bmi_res	cg18657643
0.000270822	bmi_res	cg07206293
0.000952191	bmi_res	cg05971398
0.00019697	bmi_res	cg02393699
-1.0567e-05	bmi_res	cg06234051
-0.00142153	bmi_res	cg27527290
-0.000146383	bmi_res	cg05323345
-0.000331145	bmi_res	cg25582978
0.00142346	bmi_res	cg12177851
0.00500832	bmi_res	cg14519518
0.0032794	bmi_res	cg06496344
-0.0026496	bmi_res	cg20341251
-0.00504338	bmi_res	cg11207515
-0.000139041	bmi_res	cg09064713
0.000634035	bmi_res	cg01777403
-0.000698937	bmi_res	cg09781827
3.2851e-05	bmi_res	cg00693240
-0.000585611	bmi_res	cg26009801
-0.00387195	bmi_res	cg03602862
0.000381679	bmi_res	cg13149412
-0.000753952	bmi_res	cg11974077
-0.000119851	bmi_res	cg24655087
0.0024214	bmi_res	cg25550564
0.00165027	bmi_res	cg07676517
-0.00208282	bmi_res	cg23215929
-0.00264251	bmi_res	cg00134210
0.000272376	bmi_res	cg12539193
-0.00200255	bmi_res	cg17598785
0.000737164	bmi_res	cg27390627
-0.0012084	bmi_res	cg05277504
0.000916933	bmi_res	cg09791055
4.96332e-05	bmi_res	cg04115307
-0.0153892	bmi_res	cg13518625
-0.00132162	bmi_res	cg23635728
0.0026111	bmi_res	cg20344326
-0.0013391	bmi_res	cg01673082
-0.00115385	bmi_res	cg25464034
-5.72157e-05	bmi_res	cg03954991
0.000373063	bmi_res	cg14691497
-0.00196804	bmi_res	cg17966227
-7.47714e-06	bmi_res	cg24992339
0.000165739	bmi_res	cg06527318
0.000255608	bmi_res	cg09705592
0.000475579	bmi_res	cg01779512
0.0337087	bmi_res	cg03546163
-0.000525714	bmi_res	cg09248714
-0.000550891	bmi_res	cg07963563
-0.000219898	bmi_res	cg23357832
0.000277156	bmi_res	cg01095193
-0.000334668	bmi_res	cg10351287
-0.00149328	bmi_res	cg09323728
0.00027293	bmi_res	cg06495631
0.00484136	bmi_res	cg26060667
0.0017755	bmi_res	cg04786330
0.00261816	bmi_res	cg16502980
0.00335196	bmi_res	cg08368123
-8.38525e-05	bmi_res	cg01216467
0.000945017	bmi_res	cg05991609
0.000361756	bmi_res	cg09953323
4.822e-06	bmi_res	cg19950139
0.00124561	bmi_res	cg23219808
0.000574569	bmi_res	cg23658014
0.000946024	bmi_res	cg14466075
0.00182957	bmi_res	cg26410105
-0.000188366	bmi_res	cg12145866
-0.00374642	bmi_res	cg02863489
0.00746927	bmi_res	cg19373099
0.00126952	bmi_res	cg17310428
0.000626738	bmi_res	cg07480653
-0.00036662	bmi_res	cg12806892
-0.000580105	bmi_res	cg26717563
7.41299e-05	bmi_res	cg12082202
-0.00593394	bmi_res	cg23967461
-0.000104577	bmi_res	cg05785686
0.00127161	bmi_res	cg26182497
0.000346764	bmi_res	cg13211181
0.0018132	bmi_res	cg08057190
0.000685096	bmi_res	cg26081003
-0.000149444	bmi_res	cg12461287
0.00162303	bmi_res	cg27326026
0.000284546	bmi_res	cg01205935
-0.00177099	bmi_res	cg07555125
-0.00107634	bmi_res	cg11953088
-0.00166177	bmi_res	cg13049359
0.000848078	bmi_res	cg08366845
0.00412715	bmi_res	cg16214653
0.00152915	bmi_res	cg04764907
-0.000327837	bmi_res	cg07312880
0.00163758	bmi_res	cg24740531
-0.0032439	bmi_res	cg19768079
0.00144283	bmi_res	cg05901543
0.00268705	bmi_res	cg15751116
0.00011277	bmi_res	cg27251126
0.000467105	bmi_res	cg20741333
-0.000698346	bmi_res	cg12470218
0.0183935	bmi_res	cg17287155
0.00162782	bmi_res	cg03268697
0.00146973	bmi_res	cg13475583
0.000589565	bmi_res	cg04180046
0.00358805	bmi_res	cg14640244
0.00111434	bmi_res	cg14517743
0.000807692	bmi_res	cg18131689
-0.00234748	bmi_res	cg09502464
-0.00140168	bmi_res	cg00814780
0.000481478	bmi_res	cg18087477
-0.00251295	bmi_res	cg02587316
-0.000449833	bmi_res	cg05487134
-0.000558168	bmi_res	cg16415457
-0.000893904	bmi_res	cg22655154
-0.000182594	bmi_res	cg03394309
0.00154369	bmi_res	cg17735983
4.99122e-05	bmi_res	cg21930118
-0.00153309	bmi_res	cg02443148
-0.000347693	bmi_res	cg07636145
0.00114554	bmi_res	cg02785000
-0.00374947	bmi_res	cg06178669
-0.00154921	bmi_res	cg07063870
0.00148707	bmi_res	cg26455541
0.00326306	bmi_res	cg11324650
0.00326223	bmi_res	cg08120210
2.65918e-05	bmi_res	cg04202120
-0.00187038	bmi_res	cg04175872
0.00459137	bmi_res	cg23087108
-0.00070124	bmi_res	cg23908794
-0.00151913	bmi_res	cg00695799
-0.0023228	bmi_res	cg04225902
-0.00298409	bmi_res	cg20285224
0.00353797	bmi_res	cg02562740
0.000918174	bmi_res	cg10795509
-0.00214517	bmi_res	cg00074145
-0.000794415	bmi_res	cg00220102
0.000477429	bmi_res	cg22640819
-0.000807973	bmi_res	cg21683390
0.00359679	bmi_res	cg06803853
0.00176446	bmi_res	cg06381803
0.00171118	bmi_res	cg03366574
0.00158618	bmi_res	cg15784635
-0.00069194	bmi_res	cg11198128
0.00105461	bmi_res	cg05096700
0.00133389	bmi_res	cg07178278
-0.010343	bmi_res	cg12712184
-0.00862983	bmi_res	cg12807764
-0.000736087	bmi_res	cg21349637
-0.00119741	bmi_res	cg01628467
0.00202761	bmi_res	cg16516295
-0.00143484	bmi_res	cg26448681
-0.000265384	bmi_res	cg00853733
0.000125241	bmi_res	cg19821098
6.69941e-05	bmi_res	cg07189962
0.00225106	bmi_res	cg26964651
0.000363381	bmi_res	cg06518838
0.00207173	bmi_res	cg21085022
0.001721	bmi_res	cg15753394
-0.000349204	bmi_res	cg10481072
0.000575517	bmi_res	cg05142677
0.00341468	bmi_res	cg03733026
0.000231801	bmi_res	cg06916620
0.000125252	bmi_res	cg14609721
0.00141161	bmi_res	cg06580523
-0.0055406	bmi_res	cg17758696
0.0012789	bmi_res	cg17719126
0.00225985	bmi_res	cg10635145
2.54945e-05	bmi_res	cg09166519
-0.000817501	bmi_res	cg12741255
0.00066564	bmi_res	cg02578312
0.000618876	bmi_res	cg20562574
-0.000502519	bmi_res	cg03169018
-0.000423153	bmi_res	cg27639268
0.000285495	bmi_res	cg03517918
-0.00041232	bmi_res	cg01732984
-0.000111712	bmi_res	cg20000602
0.000981306	bmi_res	cg08557188
-0.00494207	bmi_res	cg27637521
-0.00265382	bmi_res	cg05823563
-0.000975721	bmi_res	cg04751628
0.000794907	bmi_res	cg08275015
-0.000784471	bmi_res	cg09818265
0.00178705	bmi_res	cg16585333
-0.0141823	bmi_res	cg06690548
-7.20894e-05	bmi_res	cg23078194
-0.000627254	bmi_res	cg14981546
8.87802e-06	bmi_res	cg21037180
0.0074778	bmi_res	cg06208270
0.00213426	bmi_res	cg03553407
0.0019477	bmi_res	cg09848445
-0.00238361	bmi_res	cg23244761
-0.00163399	bmi_res	cg10028549
-0.00133205	bmi_res	cg10660854
-0.000253326	bmi_res	cg01579289
-0.000133035	bmi_res	cg21156057
-0.000745385	bmi_res	cg06493810
-0.00543649	bmi_res	cg15287806
0.000171186	bmi_res	cg03315054
-0.00265739	bmi_res	cg18479798
-0.00127467	bmi_res	cg12835736
-0.000340463	bmi_res	cg04889833
-0.000266804	bmi_res	cg01814945
-0.00166649	bmi_res	cg25008813
-9.5815e-05	bmi_res	cg25890678
-0.00105015	bmi_res	cg04148584
-4.31429e-05	bmi_res	cg27037018
-0.000777255	bmi_res	cg10866700
-0.0233217	bmi_res	cg27540367
0.00152945	bmi_res	cg23985995
0.00332427	bmi_res	cg04092800
0.00474182	bmi_res	cg14232743
-0.00318476	bmi_res	cg16230626
-0.000362378	bmi_res	cg05663173
-0.000791747	bmi_res	cg06999762
-0.000930497	bmi_res	cg03823171
-0.00030248	bmi_res	cg26909954
8.76291e-05	bmi_res	cg14030593
0.000491568	bmi_res	cg03071808
0.0006789	bmi_res	cg03819227
-2.05181e-05	bmi_res	cg26357453
0.00202939	bmi_res	cg09856068
0.00413962	bmi_res	cg10549986
0.00166467	bmi_res	cg26296781
-0.00146027	bmi_res	cg22346124
-0.000316896	bmi_res	cg00977696
0.00057367	bmi_res	cg20780880
0.00104634	bmi_res	cg07884734
-0.00102768	bmi_res	cg08473764
0.00183864	bmi_res	cg15964523
0.000984564	bmi_res	cg14826797
-0.00114671	bmi_res	cg23001131
-0.000461927	bmi_res	cg25020919
-4.50951e-05	bmi_res	cg13841627
0.000592227	bmi_res	cg03440636
-0.00086993	bmi_res	cg03055671
0.000731349	bmi_res	cg12344249
-0.000634405	bmi_res	cg15971888
-0.000453972	bmi_res	cg05793579
-0.00856059	bmi_res	cg14675361
0.00237326	bmi_res	cg18618355
-0.0016875	bmi_res	cg06381135
-0.00201359	bmi_res	cg06560282
0.000784455	bmi_res	cg16534854
0.00231277	bmi_res	cg20656868
-0.00146188	bmi_res	cg15139668
0.00193095	bmi_res	cg22125989
-0.000350679	bmi_res	cg06517984
-0.00108393	bmi_res	cg04827223
-0.00272033	bmi_res	cg13793157
0.00112737	bmi_res	cg14210094
-0.000362323	bmi_res	cg24163658
-0.000234709	bmi_res	cg06288131
0.000734984	bmi_res	cg23436746
0.00788999	bmi_res	cg22796593
0.00256411	bmi_res	cg13023681
0.0007119	bmi_res	cg17397672
-0.00238194	bmi_res	cg00549910
0.00188885	bmi_res	cg25784219
-0.00262177	bmi_res	cg11775417
0.000640774	bmi_res	cg23481438
-0.0004473	bmi_res	cg18254930
-0.00226503	bmi_res	cg24772753
0.00149235	bmi_res	cg01526748
0.00470754	bmi_res	cg10256219
-8.1629e-05	bmi_res	cg06985993
-0.00171509	bmi_res	cg08325845
0.000535776	bmi_res	cg05194412
-0.000839479	bmi_res	cg19669193
0.00226544	bmi_res	cg06256944
0.00117246	bmi_res	cg03844894
0.000686729	bmi_res	cg10500406
0.000488417	bmi_res	cg09240793
0.00044143	bmi_res	cg09842196
-0.000297209	bmi_res	cg17048073
0.00095999	bmi_res	cg20922821
0.000982026	bmi_res	cg14159790
-0.00641549	bmi_res	cg16398761
0.000462308	bmi_res	cg01477319
0.00123347	bmi_res	cg06174078
-5.77283e-05	bmi_res	cg03747028
-0.00397824	bmi_res	cg12522039
0.00699446	bmi_res	cg22778120
-0.00307081	bmi_res	cg01221157
-0.00213269	bmi_res	cg03298319
0.000355555	bmi_res	cg04717895
-0.0015548	bmi_res	cg00053135
-0.00143068	bmi_res	cg14893274
-0.00346339	bmi_res	cg16626884
-0.000417426	bmi_res	cg23958684
0.00193926	bmi_res	cg22463795
0.00105913	bmi_res	cg22812331
-0.00052265	bmi_res	cg23361916
-0.000111816	bmi_res	cg13474848
0.000694579	bmi_res	cg13401911
-0.00187376	bmi_res	cg08753468
-0.000989546	bmi_res	ch.13.1078047F
0.000604267	bmi_res	cg17307558
0.000686087	bmi_res	cg09178385
-0.000785727	bmi_res	cg01859118
0.00331263	bmi_res	cg02945866
0.00208281	bmi_res	cg10149529
0.000107218	bmi_res	cg07638797
0.000136055	bmi_res	cg01193293
-0.00145365	bmi_res	cg27600205
-0.00103848	bmi_res	cg07533951
-0.000796513	bmi_res	cg22991512
-0.000486103	bmi_res	cg13824500
0.000939896	bmi_res	cg20587168
-0.000223343	bmi_res	cg27097622
-0.000247703	bmi_res	cg06286685
0.00309652	bmi_res	cg07731916
-0.000233684	bmi_res	cg14499563
-0.0042794	bmi_res	cg04867891
0.00230714	bmi_res	cg23125449
0.000780245	bmi_res	cg09350548
5.01523e-05	bmi_res	cg04761648
-0.000214316	bmi_res	cg18192602
3.2358e-06	bmi_res	cg25728166
-0.000710127	bmi_res	cg19948393
0.00252409	bmi_res	cg02299328
-0.00118221	bmi_res	cg05820312
0.00260693	bmi_res	cg26836402
-0.00102605	bmi_res	cg03040848
0.000325821	bmi_res	cg02016195
-0.00185036	bmi_res	cg27377749
0.00164934	bmi_res	cg23351030
-0.000732694	bmi_res	cg21116314
-0.000815069	bmi_res	cg03608828
0.00123178	bmi_res	cg20680872
-0.000285554	bmi_res	cg08051713
0.000165387	bmi_res	cg07709606
0.000446191	bmi_res	ch.5.115380F
-0.00111337	bmi_res	cg19847038
-0.00174916	bmi_res	cg27477277
0.000426913	bmi_res	cg16232702
-0.00210137	bmi_res	cg00663797
0.00317863	bmi_res	cg21847267
0.00174822	bmi_res	cg05064673
-1.48995e-06	bmi_res	cg14433314
-0.00111306	bmi_res	cg00698126
0.00159289	bmi_res	cg23464619
-0.0107563	bmi_res	cg09548275
-0.0063486	bmi_res	cg18793404
-0.000461401	bmi_res	cg09597806
-0.000783046	bmi_res	cg14679587
-0.00407686	bmi_res	cg21380181
-0.000898779	bmi_res	cg11571001
0.000595466	bmi_res	cg02840936
-0.000913297	bmi_res	cg19086540
0.0212837	bmi_res	cg04858631
-0.000598964	bmi_res	cg11941520
0.00277809	bmi_res	cg15775406
-0.000651125	bmi_res	cg04275695
0.0015783	bmi_res	cg15542798
0.000121277	bmi_res	cg12192112
-0.000824556	bmi_res	cg12851717
-0.00147707	bmi_res	cg26149738
-2.14598e-05	bmi_res	cg03651292
0.000259244	bmi_res	cg14844138
-0.000455605	bmi_res	cg26874164
0.000426433	bmi_res	cg07877987
0.000641024	bmi_res	cg11049658
-0.00060019	bmi_res	cg13749266
0.00244307	bmi_res	cg17442683
0.000398848	bmi_res	cg06067842
0.00188693	bmi_res	cg07503662
0.00201066	bmi_res	cg25772769
0.00226692	bmi_res	cg08496998
7.30478e-05	bmi_res	cg20481110
0.00321916	bmi_res	cg05011838
-0.0020823	bmi_res	cg02225485
-0.000256539	bmi_res	cg07513622
-3.51394e-05	bmi_res	cg09516965
-0.000620642	bmi_res	cg08180183
0.000373312	bmi_res	cg10934407
-0.000675197	bmi_res	cg17152266
0.001872	bmi_res	cg22632523
-0.00485708	bmi_res	cg23329208
-0.00179462	bmi_res	cg14923438
0.00372726	bmi_res	cg19236995
-0.00102242	bmi_res	cg25491456
-0.000175473	bmi_res	cg20896233
-0.00069163	bmi_res	cg00685291
0.000766025	bmi_res	cg16263005
0.00272418	bmi_res	cg11117131
0.00304419	bmi_res	cg11097954
-0.00478728	bmi_res	cg09919392
0.00368042	bmi_res	cg21121843
-0.00226041	bmi_res	cg26020982
0.000354698	bmi_res	cg11118422
2.47039e-06	bmi_res	cg00001593
-0.000233863	bmi_res	cg13467950
-0.00291698	bmi_res	cg04086189
-0.0026459	bmi_res	cg23110514
0.00116905	bmi_res	cg25930440
-0.000386743	bmi_res	cg16014770
-0.00018816	bmi_res	cg10932939
-0.000749546	bmi_res	cg17965712
0.000292587	bmi_res	cg13553997
-0.00116931	bmi_res	cg26598831
-0.000311881	bmi_res	cg21721767
0.000733009	bmi_res	cg03531754
0.00162684	bmi_res	cg12939436
-0.000276107	bmi_res	cg13074795
-0.000181088	bmi_res	cg16920123
-0.00352865	bmi_res	cg16712664
0.00407711	bmi_res	cg22137815
0.00101038	bmi_res	cg22384904
0.00229866	bmi_res	cg18378811
-0.00080747	bmi_res	cg16603012
-0.000580735	bmi_res	cg01553090
0.000982217	bmi_res	cg10187559
0.000963614	bmi_res	cg22876739
-0.00110755	bmi_res	cg09823095
0.000250467	bmi_res	cg07773510
-0.00344485	bmi_res	cg12648520
4.4035e-05	bmi_res	cg07903989
0.00209369	bmi_res	cg19172447
0.00144233	bmi_res	cg13093338
0.000992806	bmi_res	cg20205877
-0.00160761	bmi_res	cg21798848
0.00174196	bmi_res	cg10666628
-0.00126824	bmi_res	cg08529481
-0.00109347	bmi_res	cg05140624
0.00177885	bmi_res	cg07584855
-0.000487281	bmi_res	cg11639001
0.000960521	bmi_res	cg04196119
0.00204706	bmi_res	cg01921773
-0.00132048	bmi_res	cg19631815
0.00279894	bmi_res	cg24499627
0.00222148	bmi_res	cg03399574
0.0113781	bmi_res	cg25158622
-0.00202693	bmi_res	cg05647197
-0.00108202	bmi_res	cg05602642
-0.00129523	bmi_res	cg12870253
-0.00363622	bmi_res	cg07999887
-0.00223098	bmi_res	cg12999366
0.000208419	bmi_res	cg10235170
-0.00410286	bmi_res	cg06835786
-7.87495e-06	bmi_res	cg01170196
0.000721204	bmi_res	cg10445421
0.000150685	bmi_res	cg22504267
-0.000667881	bmi_res	cg05211642
-0.00154868	bmi_res	cg24375399
-0.00199675	bmi_res	cg00477378
-0.000177806	bmi_res	cg10877315
-0.000720245	bmi_res	cg15699085
0.00203591	bmi_res	cg05490029
-0.0111156	bmi_res	cg20493718
8.51586e-05	bmi_res	ch.6.2768623F
-0.0219333	bmi_res	cg17058475
-0.00187174	bmi_res	cg06833967
-0.00235131	bmi_res	cg22714966
-0.00292091	bmi_res	cg24513567
0.000883748	bmi_res	cg08782510
-8.37539e-05	bmi_res	cg14981340
0.0010585	bmi_res	cg13781084
0.00600662	bmi_res	cg17054691
0.000756524	bmi_res	cg07761646
-0.00086606	bmi_res	cg04099180
-0.00101671	bmi_res	cg03171710
-0.00147718	bmi_res	cg16631432
-0.00170929	bmi_res	cg15227574
0.000536932	bmi_res	cg16706260
0.000232936	bmi_res	cg27249419
0.00182694	bmi_res	cg07414525
0.00331897	bmi_res	cg16428517
0.00091009	bmi_res	cg10984490
-0.00182799	bmi_res	cg24849736
0.00102219	bmi_res	cg10364374
-7.33719e-05	bmi_res	cg12243375
-0.0013409	bmi_res	cg12564012
-0.000183291	bmi_res	cg03053757
0.00167209	bmi_res	cg03358636
-0.00428055	bmi_res	cg11417675
-0.0015744	bmi_res	cg05635807
0.00144936	bmi_res	cg21800258
0.00077339	bmi_res	cg03430597
0.000549893	bmi_res	cg27247934
-0.00176443	bmi_res	cg17311063
0.000126331	bmi_res	cg10660848
0.00216361	bmi_res	cg22232708
8.34048e-05	bmi_res	cg25230549
0.0030163	bmi_res	cg23024484
0.00172455	bmi_res	cg06543221
0.00172746	bmi_res	cg20802826
-0.000399514	bmi_res	ch.9.31486459F
0.00335369	bmi_res	cg11953775
0.00111471	bmi_res	cg10423113
0.000930613	bmi_res	cg04711622
0.00404452	bmi_res	cg00462007
-0.0025337	bmi_res	cg24935220
-1.54913e-05	bmi_res	cg26941368
0.000450475	bmi_res	cg07452164
0.000923624	bmi_res	cg26694437
0.000626879	bmi_res	cg18852045
0.000235453	bmi_res	cg02218932
-0.00315765	bmi_res	cg00854273
-0.00117395	bmi_res	cg01202976
0.000244404	bmi_res	cg09018399
0.000396863	bmi_res	cg04267111
-0.00142641	bmi_res	cg03679504
-0.00383942	bmi_res	cg23214628
-0.00452531	bmi_res	cg02630175
0.000857941	bmi_res	cg05255168
-0.00174396	bmi_res	cg23814228
-0.000559015	bmi_res	cg10923855
0.00339065	bmi_res	cg20413441
-0.00380814	bmi_res	cg02722637
-0.000205336	bmi_res	cg13880539
0.00541891	bmi_res	cg03636183
0.000900225	bmi_res	cg07287682
-9.18243e-05	bmi_res	cg00866572
0.000548084	bmi_res	cg14595786
0.00142462	bmi_res	cg05702851
-0.00392208	bmi_res	cg09062218
0.000276391	bmi_res	cg00392155
0.00051542	bmi_res	cg00356981
0.00208897	bmi_res	cg24174020
-0.000779554	bmi_res	cg02363960
0.00210537	bmi_res	cg00874835
0.000162423	bmi_res	cg06243191
-0.000589289	bmi_res	cg02493440
0.00181069	bmi_res	cg10038720
0.000882721	bmi_res	cg22177286
0.00107741	bmi_res	cg22212873
0.000385454	bmi_res	cg04943225
-0.00241126	bmi_res	cg11520366
-0.000886667	bmi_res	cg13612175
0.00118694	bmi_res	cg10503219
-0.000232268	bmi_res	cg08080735
0.0017825	bmi_res	cg13600257
4.5331e-05	bmi_res	cg23316060
-0.00235884	bmi_res	cg21249131
0.000905388	bmi_res	cg11480267
0.000790265	bmi_res	cg15398976
-0.00256552	bmi_res	cg08985530
-0.000681335	bmi_res	cg05133205
-0.00341121	bmi_res	cg00133624
0.00116064	bmi_res	cg01377911
4.13044e-05	bmi_res	cg17082662
0.0025134	bmi_res	cg21983607
-0.00240051	bmi_res	cg11002119
0.000178519	bmi_res	cg01112249
-0.00426601	bmi_res	cg03562770
0.00287345	bmi_res	cg05713782
-0.000528238	bmi_res	cg16473288
-0.00419607	bmi_res	cg19468946
0.00179126	bmi_res	cg15855384
0.000816775	bmi_res	cg10766725
-0.00319304	bmi_res	cg17230773
-0.00052912	bmi_res	cg05778706
3.24077e-05	bmi_res	cg15971496
-0.00306233	bmi_res	cg13467780
0.000385456	bmi_res	cg09406615
-0.00428268	bmi_res	cg16578636
-0.00081847	bmi_res	cg08769451
0.00332672	bmi_res	cg06726820
-0.000238352	bmi_res	cg13136721
0.00128567	bmi_res	cg24143129
-0.000829555	bmi_res	cg05584737
-0.00117279	bmi_res	cg11879722
0.00159462	bmi_res	cg14423703
0.000818226	bmi_res	cg24112602
0.00817964	bmi_res	cg20995564
-0.00058343	bmi_res	cg16729631
-0.00272804	bmi_res	cg26304593
2.13811e-05	bmi_res	cg07196673
-0.000675244	bmi_res	cg05421564
0.00251395	bmi_res	cg27481708
-0.00107751	bmi_res	cg03219514
-0.00143463	bmi_res	cg24724689
-0.000863745	bmi_res	cg10374797
-0.000293602	bmi_res	cg13068215
-0.000122331	bmi_res	cg20992663
0.00204319	bmi_res	cg16284674
-0.0109793	bmi_res	cg09222732
-0.000680182	bmi_res	cg03384959
-0.00222907	bmi_res	cg08911275
-0.00282502	bmi_res	cg20706049
-4.28314e-05	bmi_res	cg09275980
-0.000337679	bmi_res	cg24297835
-0.00175699	bmi_res	cg06882829
-0.00278499	bmi_res	cg06202737
-0.00109186	bmi_res	cg03140866
0.00207405	bmi_res	cg05940536
0.00662959	bmi_res	cg16861964
-0.00472041	bmi_res	cg00956987
-0.000481637	bmi_res	cg04993564
-0.0018239	bmi_res	cg07126216
0.000217704	bmi_res	cg01831404
-0.000727517	bmi_res	cg17278992
0.000719734	bmi_res	cg18065318
0.000389678	bmi_res	cg02237629
-0.000489674	bmi_res	cg20610619
-0.000962298	bmi_res	cg04550474
-0.000381015	bmi_res	cg12741337
-0.0018568	bmi_res	cg00134602
-0.00131327	bmi_res	cg19411474
-0.000585933	bmi_res	cg19873602
-0.000507318	bmi_res	cg03129732
0.00234088	bmi_res	cg22023826
0.00121639	bmi_res	cg03409623
0.00317139	bmi_res	cg09567080
0.00113414	bmi_res	cg02909694
-0.00177407	bmi_res	cg00031663
0.00250175	bmi_res	cg15621338
0.000546295	bmi_res	cg05517447
-4.68982e-05	bmi_res	cg13639016
-0.000415257	bmi_res	cg24043916
0.0013662	bmi_res	cg20704560
0.000758391	bmi_res	cg14688662
0.00057132	bmi_res	cg13400306
-0.000635771	bmi_res	cg12769599
-0.000116738	bmi_res	cg19306368
0.00190934	bmi_res	cg12823748
-0.00112892	bmi_res	cg14423778
0.00121945	bmi_res	cg15728861
-0.000415745	bmi_res	cg01572694
0.000895662	bmi_res	cg18926409
-5.07229e-05	bmi_res	cg00123072
-8.82195e-05	bmi_res	cg11748504
-0.00111829	bmi_res	cg17077566
-0.000449073	bmi_res	cg07594831
0.000840524	bmi_res	cg00145587
0.000375667	bmi_res	cg11165823
-0.00351541	bmi_res	cg00980649
-0.000382346	bmi_res	cg03359183
-0.00054762	bmi_res	cg00402381
-0.00115026	bmi_res	cg25927529
0.000426322	bmi_res	cg19570940
-0.00256833	bmi_res	cg01233392
-0.00118572	bmi_res	cg17809414
-0.0102521	bmi_res	cg05487507
-0.00105201	bmi_res	cg27154343
-0.000482452	bmi_res	cg00675313
0.00397877	bmi_res	cg26140475
0.000682731	bmi_res	cg20313496
-0.00201241	bmi_res	cg00571067
-0.00114432	bmi_res	cg10925512
-0.000227754	bmi_res	cg26475594
-0.00176876	bmi_res	cg18542829
-0.00225229	bmi_res	cg18790143
0.000497939	bmi_res	cg18766900
4.91371e-05	bmi_res	cg02514559
-0.000400513	bmi_res	cg26908328
0.000946963	bmi_res	cg14115597
0.00245728	bmi_res	cg11668053
-0.000657697	bmi_res	cg03761210
-0.001505	bmi_res	cg17456636
-0.000223186	bmi_res	cg07778029
-0.00107775	bmi_res	cg08626436
0.00044423	bmi_res	cg04587829
-0.00401804	bmi_res	cg01017397
-0.001775	bmi_res	cg13541588
0.00506132	bmi_res	cg16407699
0.0085616	bmi_res	cg16705546
-0.00209459	bmi_res	cg15264020
-0.00132045	bmi_res	cg17321883
-0.000594528	bmi_res	cg18147395
0.000772592	bmi_res	cg08992972
-0.00206329	bmi_res	cg06583438
-0.000213377	bmi_res	cg00294823
-0.00206725	bmi_res	cg10126874
-0.00129272	bmi_res	cg21252596
0.000293772	bmi_res	cg04468081
0.00190126	bmi_res	cg08285677
0.000169324	bmi_res	cg00863007
0.000586775	bmi_res	cg06074896
0.00112609	bmi_res	cg06339712
0.000325215	bmi_res	cg15805553
-0.00132759	bmi_res	cg06374079
0.00145886	bmi_res	cg11346030
-0.000803962	bmi_res	cg16014000
-0.000348936	bmi_res	cg12072024
0.000201843	bmi_res	cg07685736
-0.00349428	bmi_res	cg17827614
5.86506e-05	bmi_res	cg10705251
0.00167673	bmi_res	cg25984034
-0.00386351	bmi_res	cg06103218
9.44962e-05	bmi_res	cg21315000
0.00571118	bmi_res	cg08857713
0.000236893	bmi_res	cg01113488
-0.0196046	bmi_res	cg02650017
0.000893915	bmi_res	cg07363131
-0.00379977	bmi_res	cg03780927
0.000217835	bmi_res	cg27314116
-0.00352634	bmi_res	cg04029055
0.00255899	bmi_res	cg04818594
-0.00332248	bmi_res	cg03771436
0.000419536	bmi_res	cg02053818
-0.000548041	bmi_res	cg14227911
-0.0036353	bmi_res	cg22581187
0.00125443	bmi_res	cg25407876
-0.000866739	bmi_res	cg23309257
0.0137457	bmi_res	cg17580614
-0.00198706	bmi_res	cg18836581
-0.000183303	bmi_res	cg02742517
0.000647731	bmi_res	cg05712610
-0.000201242	bmi_res	cg08795597
-0.0040845	bmi_res	cg14904261
0.00198507	bmi_res	cg16686396
0.000137876	bmi_res	cg26912412
-0.000795067	bmi_res	cg09154639
0.00872088	bmi_res	cg05858889
0.00205677	bmi_res	cg25003343
0.00204617	bmi_res	cg06058828
-0.000943344	bmi_res	cg00593212
-0.00101472	bmi_res	cg17298989
0.000994638	bmi_res	cg19614504
-0.000696338	bmi_res	cg00589541
-0.000964728	bmi_res	cg27288595
-0.00171684	bmi_res	cg04347264
-0.000486291	bmi_res	cg04057106
0.00576468	bmi_res	cg13125072
-0.00190224	bmi_res	cg25010146
0.0032884	bmi_res	cg22930808
0.000292437	bmi_res	cg22246906
-0.0016728	bmi_res	cg26622502
-0.00181392	bmi_res	cg13709128
-0.00044249	bmi_res	cg00517612
-0.000595429	bmi_res	cg26362263
-0.00893006	bmi_res	cg15919833
0.00057149	bmi_res	cg16263634
0.000595613	bmi_res	cg21643191
0.000517625	bmi_res	cg26355502
-0.000356557	bmi_res	cg10598433
0.000136125	bmi_res	cg02533235
-6.04598e-05	bmi_res	cg19734811
-0.00140642	bmi_res	cg05846057
-0.000135534	bmi_res	cg06218124
-9.00644e-05	bmi_res	cg25140612
0.00212536	bmi_res	cg00687714
0.00298723	bmi_res	cg10639435
-0.000692576	bmi_res	cg11866331
-7.08414e-05	bmi_res	cg02966102
2.02368e-05	bmi_res	cg01233720
0.000605995	bmi_res	cg08037935
-0.000798657	bmi_res	cg05852040
7.12414e-06	bmi_res	cg02094810
-0.000621964	bmi_res	cg14102585
-0.00215658	bmi_res	cg04517429
0.000497242	bmi_res	cg03443590
8.21715e-05	bmi_res	cg08991339
-0.00142502	bmi_res	cg04271792
-0.0147875	bmi_res	cg10381071
-0.000183054	bmi_res	cg18001524
-1.50688e-05	bmi_res	cg06143087
0.015104	bmi_res	cg26971585
0.000975527	bmi_res	cg17167303
5.54233e-05	bmi_res	cg03457528
0.00191647	bmi_res	cg00578039
0.00192692	bmi_res	cg12279518
-6.69384e-05	bmi_res	cg15877096
0.00169356	bmi_res	cg15440157
-0.0012349	bmi_res	cg01926858
0.00047526	bmi_res	cg26556926
-0.00324805	bmi_res	cg24419560
0.000182781	bmi_res	cg08878447
-0.000576137	bmi_res	cg06739182
0.00166969	bmi_res	cg13538257
-0.00414222	bmi_res	cg20541238
0.000690578	bmi_res	cg13186466
-0.00723831	bmi_res	cg02714303
-0.00180677	bmi_res	cg14074741
-0.000860638	bmi_res	cg24643514
0.00111565	bmi_res	cg02646515
-0.00736635	bmi_res	cg24748448
-0.000752169	bmi_res	cg01373599
-0.00526346	bmi_res	cg11006442
0.00220273	bmi_res	cg13902110
-0.000300565	bmi_res	cg01462727
6.91094e-05	bmi_res	cg19090068
0.00369861	bmi_res	cg09556902
0.000716855	bmi_res	cg03206717
0.00211874	bmi_res	cg22507558
-0.000149219	bmi_res	cg02059391
0.029463	bmi_res	cg26033520
0.0044735	bmi_res	cg17315331
0.000704828	bmi_res	cg19982570
-0.000500583	bmi_res	cg11787218
0.000746124	bmi_res	cg21915799
-0.000507137	bmi_res	cg00748492
-0.000287152	bmi_res	cg01870995
-0.000990095	bmi_res	cg02562761
0.0111553	bmi_res	cg03234777
0.00156341	bmi_res	cg23195373
0.000368677	bmi_res	cg24951781
-0.000125436	bmi_res	cg24643417
-0.02579	bmi_res	cg01787285
-0.00233055	bmi_res	cg23909013
0.000898216	bmi_res	cg15156226
-0.00215424	bmi_res	cg23317005
0.000460466	bmi_res	cg02024393
-0.0012459	bmi_res	cg17631454
0.00342811	bmi_res	cg00366252
0.00183472	bmi_res	cg09646197
0.000971491	bmi_res	cg05027972
-0.000407168	bmi_res	cg19789653
0.00284511	bmi_res	cg18357526
0.00264066	bmi_res	cg04453552
0.000286721	bmi_res	cg22625752
1.88168e-05	bmi_res	cg22967122
0.00110146	bmi_res	cg14776321
0.00125528	bmi_res	cg14528916
0.000922256	bmi_res	cg11344533
0.000908788	bmi_res	cg24185785
-0.000314257	bmi_res	cg04330449
-0.0027295	bmi_res	ch.2.3298349F
0.000995329	bmi_res	cg06862692
0.000917494	bmi_res	cg23173910
0.000830141	bmi_res	cg01149683
-0.000296714	bmi_res	cg14431006
0.00771155	bmi_res	cg25508605
-0.000340113	bmi_res	cg12556436
-0.000302235	bmi_res	cg26386673
0.00319531	bmi_res	cg00327697
0.00146408	bmi_res	cg25931580
0.000482223	bmi_res	cg08051575
-0.00196103	bmi_res	cg25071744
-0.000683084	bmi_res	cg22695998
0.00235001	bmi_res	cg25482853
-0.000382672	bmi_res	cg05590818
-0.000210548	bmi_res	cg10354845
-0.00123323	bmi_res	cg15772712
0.000880102	bmi_res	cg20804101
0.00294263	bmi_res	cg13126982
-0.00161891	bmi_res	cg25538627
-0.000887229	bmi_res	cg16438358
-0.00011049	bmi_res	cg08046569
-0.00281949	bmi_res	cg10575441
-0.00480795	bmi_res	cg08504583
0.00491834	bmi_res	cg26066277
-0.00168913	bmi_res	cg26937808
-5.05274e-05	bmi_res	cg18426444
-0.00151953	bmi_res	cg23162201
-0.00122529	bmi_res	cg20250651
-0.00158754	bmi_res	cg24785473
-0.000980952	bmi_res	cg26014689
0.000122017	bmi_res	cg02687543
0.000165616	bmi_res	cg23524510
0.00233472	bmi_res	cg22534759
-8.34956e-05	bmi_res	cg23296697
-0.000293573	bmi_res	cg22709563
0.000975936	bmi_res	cg13924755
-0.000382664	bmi_res	cg17336337
-0.00153248	bmi_res	cg19318403
0.00104392	bmi_res	cg02659232
-0.000569232	bmi_res	cg27125605
0.000674437	bmi_res	cg07390924
0.000691525	bmi_res	cg14430582
-8.23997e-05	bmi_res	cg25109431
0.000994826	bmi_res	cg14496414
0.0022543	bmi_res	cg26459079
-0.00241656	bmi_res	cg20644084
-0.00445036	bmi_res	cg10187674
-0.000378248	bmi_res	cg22783643
-0.00436041	bmi_res	cg15243570
0.00587192	bmi_res	cg09831562
0.00100061	bmi_res	cg01748572
0.000207436	bmi_res	cg15661251
0.00200796	bmi_res	cg05512200
0.000583059	bmi_res	cg15793577
-0.00157406	bmi_res	cg08847737
0.000816888	bmi_res	cg02784812
3.27531e-05	bmi_res	cg24028161
0.000377728	bmi_res	cg07453322
0.00920994	bmi_res	cg20722088
-0.000288878	bmi_res	cg05414235
-0.0139376	bmi_res	cg10671830
-0.000714811	bmi_res	cg11328313
-0.000833732	bmi_res	cg25456772
-0.00464688	bmi_res	cg12491169
-0.000117578	bmi_res	cg00145177
0.00111587	bmi_res	cg26234721
0.000418813	bmi_res	cg15875607
-0.0165242	bmi_res	cg08529529
-0.000799807	bmi_res	cg11754259
0.00133874	bmi_res	cg01646423
0.000977359	bmi_res	cg12539415
-0.000252766	bmi_res	cg10639029
-0.000640305	bmi_res	cg01247987
0.00133612	bmi_res	cg26897909
-0.00105017	bmi_res	cg00164678
-0.0036112	bmi_res	cg16692494
0.0002289	bmi_res	cg21452652
0.000607567	bmi_res	cg21446224
0.0067948	bmi_res	cg27298324
-0.00681278	bmi_res	cg21506299
-0.00199658	bmi_res	cg25291907
0.000776069	bmi_res	cg16579646
-0.0013382	bmi_res	cg00902104
-0.00221372	bmi_res	cg16935061
4.11058e-05	bmi_res	cg01071459
-0.000219485	bmi_res	cg04872557
-0.00153643	bmi_res	cg16082503
0.0102227	bmi_res	cg17086398
-0.000667866	bmi_res	cg13988209
-0.000506386	bmi_res	cg26730543
0.00147646	bmi_res	cg16858415
0.000976263	bmi_res	cg21554139
0.0013301	bmi_res	cg14264316
-0.00492469	bmi_res	cg21090033
-0.00451486	bmi_res	cg26831811
0.000448026	bmi_res	cg24960149
0.00190428	bmi_res	cg18857899
0.00277497	bmi_res	cg19926630
0.00101029	bmi_res	cg22903735
0.00326286	bmi_res	cg07663732
-0.000512872	bmi_res	cg11993439
-0.000113936	bmi_res	cg02946697
-0.00177325	bmi_res	cg07870541
-1.34841e-05	bmi_res	cg06425162
0.00198589	bmi_res	cg14956193
0.0028779	bmi_res	cg14472025
-0.000480389	bmi_res	cg23549869
-0.000657632	bmi_res	cg17237181
0.00228522	bmi_res	cg14215309
-0.00268084	bmi_res	cg25541708
0.00125661	bmi_res	cg02072492
-0.0016961	bmi_res	cg01434302
-0.000990301	bmi_res	cg09397460
-0.00270617	bmi_res	cg26072749
-0.00223064	bmi_res	cg26710819
0.00428143	bmi_res	cg15722366
0.00276317	bmi_res	cg13534271
0.00117321	bmi_res	cg25361961
0.00234604	bmi_res	cg02879267
-0.00137113	bmi_res	cg19996406
0.0021042	bmi_res	cg15682101
0.00140096	bmi_res	cg07433923
0.000632983	bmi_res	cg26978918
0.00113502	bmi_res	cg05040501
-0.00351083	bmi_res	cg00181419
0.00339688	bmi_res	cg23847700
-0.00240796	bmi_res	cg16991569
0.000442137	bmi_res	cg10722267
0.00514054	bmi_res	cg18682028
-0.000439156	bmi_res	cg00518694
-0.00366426	bmi_res	cg21078077
0.000944006	bmi_res	cg13499600
-0.000907883	bmi_res	cg20030218
0.00165325	bmi_res	cg09633081
0.00143921	bmi_res	cg20718240
-0.000205226	bmi_res	cg09044785
0.000452492	bmi_res	cg09636302
-0.00156479	bmi_res	cg12661145
-0.000919274	bmi_res	cg08147001
-0.0082648	bmi_res	cg18712919
-0.00050772	bmi_res	cg09254926
0.000293538	bmi_res	cg17289378
-0.00209136	bmi_res	cg11443973
0.000449276	bmi_res	cg21523601
-0.00085134	bmi_res	cg20906829
-0.00240883	bmi_res	cg21749794
-0.000403538	bmi_res	cg27044158
-0.000188773	bmi_res	cg07006987
-0.000398909	bmi_res	cg13775310
-0.00438754	bmi_res	cg20172777
0.000546462	bmi_res	cg12681001
-0.0020969	bmi_res	cg08641990
0.000198832	bmi_res	cg13255285
0.00255989	bmi_res	cg01877936
0.0007635	bmi_res	cg26025169
6.18252e-06	bmi_res	cg17164063
-2.10825e-05	bmi_res	cg25409734
5.89533e-05	bmi_res	cg18046464
0.000343263	bmi_res	cg20442536
-0.00050579	bmi_res	cg21830797
-4.3651e-05	bmi_res	cg26069837
0.000272949	bmi_res	cg05971911
-0.000504765	bmi_res	cg01132064
-0.0014398	bmi_res	cg24431872
1.05127e-05	bmi_res	cg24596027
-0.000893783	bmi_res	cg06841262
0.00177482	bmi_res	cg10608948
-0.00824724	bmi_res	cg20119532
-0.000405031	bmi_res	cg09914480
-5.53325e-05	bmi_res	cg08081708
-0.00138465	bmi_res	cg07276078
-4.8905e-05	bmi_res	cg21044572
2.23329e-05	bmi_res	cg09471587
-0.0013294	bmi_res	cg10336600
0.000410534	bmi_res	cg19621427
-0.00277139	bmi_res	cg07520673
5.26953e-05	bmi_res	cg05796128
0.00115875	bmi_res	cg06629734
-0.000372712	bmi_res	cg25007572
-0.00115702	bmi_res	cg20270341
8.96698e-05	bmi_res	cg24898562
0.000654852	bmi_res	cg21290647
0.00286651	bmi_res	cg02865928
-3.56735e-05	bmi_res	cg25881281
-0.000502119	bmi_res	cg01394884
0.000387601	bmi_res	cg23840866
7.48495e-05	bmi_res	cg08682544
5.10156e-05	bmi_res	cg14976283
-0.000170199	bmi_res	cg02711608
4.31933e-05	bmi_res	cg07915221
-0.000281453	bmi_res	cg06927863
-0.00227964	bmi_res	cg22091609
3.33393e-05	bmi_res	cg13996522
-0.0011677	bmi_res	cg21842967
0.000929592	bmi_res	cg26271591
0.000653833	bmi_res	cg17526103
-0.00113542	bmi_res	cg11945824
0.00112711	bmi_res	cg27656459
-0.000528137	bmi_res	cg23623214
-0.001897	bmi_res	cg20422722
0.00373766	bmi_res	cg19237985
0.000443039	bmi_res	cg20018344
-0.0019748	bmi_res	cg16716993
0.00230969	bmi_res	cg21167905
-0.00081739	bmi_res	cg26162331
-0.00197887	bmi_res	cg08405405
0.000321743	bmi_res	cg25832824
0.00166216	bmi_res	cg06320418
-0.00146661	bmi_res	cg22475430
-0.000639594	bmi_res	cg26397662
0.000710197	bmi_res	cg21721566
-0.00262816	bmi_res	cg27043010
0.000791352	bmi_res	cg13246497
-0.00082315	bmi_res	cg17304222
0.000139027	bmi_res	cg06373574
0.00118381	bmi_res	cg05817514
0.000698832	bmi_res	cg20677521
-0.000173782	bmi_res	cg13773689
-0.00312301	bmi_res	cg07265873
3.16663e-05	bmi_res	cg20469989
0.00140386	bmi_res	cg25963505
-0.000838559	bmi_res	cg19416947
-0.00148556	bmi_res	cg26985319
-0.00076563	bmi_res	cg12121765
0.00504503	bmi_res	cg11647481
0.00140233	bmi_res	cg01474781
-0.000287684	bmi_res	cg18596683
-0.00056417	bmi_res	cg19779670
-0.00408192	bmi_res	cg08574423
-0.00430027	bmi_res	cg11795015
0.000586304	bmi_res	cg07974833
0.00358534	bmi_res	cg17196051
-0.000999275	bmi_res	cg27594095
-0.00168642	bmi_res	cg08944443
0.00144898	bmi_res	cg01695579
0.00158171	bmi_res	cg13936972
0.00304893	bmi_res	cg16816602
-0.00523217	bmi_res	ch.2.12395676F
-3.89031e-05	bmi_res	cg01382936
0.00434352	bmi_res	cg00063828
0.000233917	bmi_res	cg14669906
0.00293473	bmi_res	cg04651548
0.00031889	bmi_res	cg00115980
-0.00547223	bmi_res	cg09514174
0.00372411	bmi_res	cg04739306
-0.00199385	bmi_res	cg03796952
0.00430704	bmi_res	cg11680792
0.000206633	bmi_res	cg09796170
-0.0061772	bmi_res	cg09159050
0.000418272	bmi_res	cg00363080
0.000475755	bmi_res	cg08166214
0.0037434	bmi_res	cg26667550
-0.00107168	bmi_res	cg24830814
0.00078145	bmi_res	cg03954667
-0.00569351	bmi_res	cg09125623
0.000710629	bmi_res	cg23325948
-0.00154735	bmi_res	cg01100864
0.000759307	bmi_res	cg02997982
0.00123811	bmi_res	cg00281551
-0.00559086	bmi_res	cg07183876
0.00325533	bmi_res	cg09243735
-0.00326841	bmi_res	cg19693031
0.000493811	bmi_res	cg27077228
-0.00158194	bmi_res	cg24293588
6.28795e-05	bmi_res	cg01397308
-7.27393e-05	bmi_res	cg16665442
0.00163146	bmi_res	cg25097497
-0.00293159	bmi_res	cg03710140
-0.00118713	bmi_res	cg24136700
-0.00020444	bmi_res	cg03640110
0.000388471	bmi_res	cg20558299
0.00411443	bmi_res	cg20555785
0.000186633	bmi_res	cg20014441
7.90121e-05	bmi_res	cg24686679
-0.000509093	bmi_res	cg13569342
-0.00322763	bmi_res	cg23540020
0.000735619	bmi_res	cg01886004
-0.000260171	bmi_res	cg18432252
0.0113376	bmi_res	cg27164770
0.000990759	bmi_res	cg26605427
-0.000323927	bmi_res	cg00685025
-0.00186753	bmi_res	cg17978425
0.00117038	bmi_res	cg25033817
0.0022297	bmi_res	cg22985146
-0.000563137	bmi_res	cg10805004
0.0040368	bmi_res	cg16100392
0.000428617	bmi_res	cg10165585
-0.000107399	bmi_res	cg22939524
0.00072938	bmi_res	cg14608422
-0.000386611	bmi_res	cg22564448
-0.00138191	bmi_res	cg17733836
-0.000304919	bmi_res	cg23924801
0.000235796	bmi_res	cg07440648
0.000147934	bmi_res	cg13838057
-0.00151447	bmi_res	cg00221096
-0.00261323	bmi_res	cg02176961
-0.00162572	bmi_res	cg14019695
-0.00158105	bmi_res	cg02024077
0.00298884	bmi_res	cg10927968
0.00164705	bmi_res	cg14264496
-0.00083024	bmi_res	ch.17.48901549F
-0.00142398	bmi_res	cg20378199
0.0227635	bmi_res	cg06898549
-0.00349195	bmi_res	cg06553975
-0.000491362	bmi_res	cg12670403
0.00272306	bmi_res	cg19927885
-0.0040761	bmi_res	cg15033153
0.00342745	bmi_res	cg11832534
-8.29778e-06	bmi_res	cg08770523
0.000329085	bmi_res	cg13757233
-0.00436105	bmi_res	cg00294109
-0.000601013	bmi_res	cg07267782
0.00141669	bmi_res	cg10845073
0.00105548	bmi_res	cg00018828
0.000799926	bmi_res	cg00754604
0.000492782	bmi_res	cg07227679
-0.00197489	bmi_res	cg22068371
0.0017133	bmi_res	cg03674265
-4.13995e-05	bmi_res	cg21617357
-0.0108551	bmi_res	cg10919522
[truncated: 1,508 more rows]
